# Supplementary material for: Duplicated Pax6 Gene Expression During Nervous System Development in the Asexually Reproducing Annelid Nais communis
Source: Biology (Basel). 2025 Nov 29;14(12):1704. doi: 10.3390/biology14121704 (PMC12730286; doi:10.3390/biology14121704)
Supplement: Supplementary file 1 [file biology-14-01704-s001.zip]

Archive with 1 entries (1 files):
- biology-3998885-supplementary.pdf
